# Supplementary material for: Triglyceride–Glucose Index and Ischemic Stroke Burden in Permanent Versus Paroxysmal Atrial Fibrillation: A Real-World Retrospective Cohort Study
Source: Metabolites. 2026 Jul 9;16(7):482. doi: 10.3390/metabo16070482 (PMC13413521; doi:10.3390/metabo16070482)
Supplement: Supplementary file 1 [file metabolites-16-00482-s001.zip]

Archive with 3 entries (3 files):
- Suplementary Table S1.pdf
- Suplementary Table S2.pdf
- Suplementary Table S3.pdf
